# Supplementary material for: Musa paradisiaca L. Inflorescence Abrogates Neutrophil Activation by Downregulating TLR4/NF-KB Signaling Pathway in LPS-Induced Acute Lung Injury Model
Source: Pharmaceuticals (Basel). 2024 Dec 24;18(1):8. doi: 10.3390/ph18010008 (PMC11768301; doi:10.3390/ph18010008)
Supplement: Supplementary file 1 [file pharmaceuticals-18-00008-s001.zip]

Archive with 1 entries (1 files):
- pharmaceuticals-3237508-supplementary.pdf
